# Supplementary material for: Microbial Diversity and Activity of Biofilms from Geothermal Springs in Croatia
Source: Microb Ecol. 2023 May 20;86(4):2305–19. doi: 10.1007/s00248-023-02239-1 (PMC10640420; doi:10.1007/s00248-023-02239-1)
Supplement: Supplementary file 2 — (XLSX 29 kb) [file 248_2023_2239_MOESM2_ESM.xlsx]

## Sheet: Table S1
Table S1. Physico chemical parameters measured in spring water samples in situ, or collected directly above biofilm smaples
Sample_description	Sample_decription_short	Collection_date	Sampling_season	pH	T °C	DIC mg/L	DOC mg/L	EC mS/cm	Ca2+ mg/L	Cl- mg/L	K+ mg/L	Mg2+ mg/L	Na+ mg/L	HCO3- mg/L	NH4+ mg/L	NO3- mg/L	SO42- mg/L	O2 mg/L	SiO2 mg/L	H2S mg/L
Krapina spring	K	2019-11-29	Autumn 2019	7	41.8	60.8	0.12	509	52.4	1.7	2.6	31.9	8.7	305	0.1	0	35	0.14	25.2	0.08
Krapina spring	K	2020-05-13	Spring 2020	6.99	42.2	54.9	0.11	508	50.9	2.6	2.7	30.9	8.7	280	0.13	1	36.9	0.01	23.5	0.08
D.Breznica well	DB	2019-12-11	Autumn 2019	7.2	12.9	114	4.4	839	114.7	3.2	1	33.4	27	580	2.2	4	11.1	0.4	30.7	15.8
D.Breznica well	DB	2020-05-19	Spring 2020	7.21	13.9	105.9	0.11	840	114.7	8.6	0.3	30.3	25.2	540	0.72	0	18.3	0.8	31.9	18.8
D.Breznica well	DB	2020-12-03	Autumn 2020	7.36	13.23	105.5	0.66	604	114.1	10.7	0.9	33.1	27	512	2.1	1.9	17.3	0.72	30.9	0.52
Topusko spring	TOP	2019-12-10	Autumn 2019	6.82	46.2	52	0.05	602	78.9	9.1	10.6	18.4	16.9	265	0.3	0	90.7	1.7	35.2	0.8
Topusko spring	TOP	2020-05-22	Spring 2020	6.72	46.5	52	0.11	600	78.3	16.9	10.6	18.1	16.7	265	0.35	0	104.1	0.5	37	0.8
Topusko well	TEB	2019-12-10	Autumn 2019	6.76	64.8	52.9	0.13	627	83.7	10.6	11.8	19.3	18.7	270	0.3	0	104.9	0	43.5	1.2
Topusko well	TEB	2020-12-16	Autumn 2020	6.74	46.5	55.2	0.6	603	84.2	18.3	10.7	18.5	17.9	276	0.29	0.7	97.7	1	36.3	3.2
Tuhelj spring	T	2019-11-29	Autumn 2019	6.99	32.1	74.1	0.13	533	66.5	1.5	2	38.2	7.5	378	0.2	0	31.5	0.08	20.9	0.48
Tuhelj spring	T	2020-05-13	Spring 2020	6.99	32.3	70.6	0.11	603	64.9	2.1	2	37.1	7	360	0.22	1.4	32.5	0.07	19.8	0.48
Tuhelj spring	T	2020-12-15	Autumn 2020	6.97	32.4	78.2	0.11	604	66.5	1.3	1.9	38.2	7	378	0.2	1.3	31.2	0.02	20.3	0.48
Varazdin Klokot spring	VK	2019-11-29	Autumn 2019	ND	ND	ND	ND	ND	ND	ND	ND	ND	ND	ND	ND	ND	ND	ND	ND	ND
Varazdin Klokot spring	VK	2020-05-14	Spring 2020	7.14	40	66.7	0.7	1197	123.7	109	12.2	26.2	94.4	340	0.38	1.5	196.9	1.2	50.8	1.2
Varazdin Klokot spring	VK	2020-12-15	Autumn 2020	ND	ND	ND	ND	ND	ND	ND	ND	ND	ND	ND	ND	ND	ND	ND	ND	ND
Varazdin well	V	2020-05-14	Spring 2020	6.4	59	68.6	0.07	1161	121.3	105.9	12	25.7	92.4	350	0.92	0.1	179.2	0	53	12
Varazdin well	V	2020-12-15	Autumn 2020	6.27	56.7	100.5	0.72	1172	125.3	109.7	12.2	26.8	95.9	380	0.77	1.9	167.4	0	105.3	12
Daruvarpring	D	2020-05-19	Spring 2020	6.77	45.8	64.7	0.23	591	75.6	2.1	3.4	24.5	13.2	330	0.38	0	52.5	0.08	40	0.01
Zelina well	Z	2020-05-14	Spring 2020	8.02	45	98	1.88	840	4.1	3.9	3.3	0.5	193.2	500	9.03	0	24.3	0.2	30.5	2.4
Zelina well	Z	2020-12-08	Autumn 2020	8.28	39.5	115.5	1.3	523	4.3	2.9	3.2	0.6	202.5	556	7.66	1.3	21.9	5.19	31.2	0.48
Semnica spring	S	2020-05-13	Spring 2020	7.18	28.7	64.7	0.13	570	65.3	2.5	1.6	34.9	3.8	330	0	0.3	44	2.8	15.6	0
Jana spring	J	2020-05-14	Spring 2020	7.17	24.3	70.6	0.14	550	64.5	2.7	1.7	33.1	3.2	360	0.02	1	9.5	6.3	13.6	0
Jana spring	J	2020-12-08	Autumn 2020	7.35	23.65	80.1	0.3	500	65.6	1.7	1.6	33.3	2.9	380	0.01	1.6	9.3	6.8	13.4	0
Bizovac well	B	2020-05-20	Spring 2020	7.45	64	186.3	3.77	4860	32.7	1360.7	86.5	13.3	1125.7	950	8.82	0	10.3	0	65.3	1.8
Krapina spring	K	2020-12-15	Autumn 2020	7.01	42	65.2	0.33	512	52.6	1.6	2.6	31.9	8.5	322	0.11	0.7	35	0.02	23.4	0.04
Tuhelj spring	T	2021-05-06	Spring 2021	6.99	33	75.1	0.14	602	32	1.7	1.9	32.9	6.7	380	0.11	0	30.8	0	21.8	0.16
Bizovac well	B	2021-05-10	Spring 2021	7.6	64	390	35.5	4830	65	1270.9	86.5	13.3	1147.4	1950	8.82	0	11.2	0	69.3	1.8

## Sheet: Table S2
Table S2. 16S rRNA-targeted oligonucleotide probes and hybridization conditions used for CARD-FISH experiments performed in this study
Probe	Specificity	Sequence (5'-3')	FA (%vol/vol)a	References
EUBI*	Most Bacteria	5'- GCT GCC TCC CGT AGG AGT -3'	35	Amann et al. (1995)		Amann, R. I., L. Krumholz, and D. A. Stahl. 1990. Fluorescent-oligonucleotide probing of whole cells for determinative, phylogenetic, and environmental studies in microbiology. J. Bacteriol. 172:762-770. [PMC free article] [PubMed] [Google Scholar] [Ref list]
EUBII*	Planctomycetales	5'- GCA GCC ACC CGT AGG TGT -3'	35	Daims et al. (1999)		Daims, H., A. Brühl, R. Amann, K.-H. Schleifer, and M. Wagner. 1999. The domain-specific probe EUB338 is insufficient for the detection of all bacteria: development and evaluation of a more comprehensive probe set. Syst. Appl. Microbiol. 22:434-444. [PubMed] [Google Scholar] [Ref list]
EUBIII*	Verrucomicrobiales	5'- GCT GCC ACC CGT AGG TGT -3'	35	Daims et al. (1999)		Daims, H., A. Brühl, R. Amann, K.-H. Schleifer, and M. Wagner. 1999. The domain-specific probe EUB338 is insufficient for the detection of all bacteria: development and evaluation of a more comprehensive probe set. Syst. Appl. Microbiol. 22:434-444. [PubMed] [Google Scholar] [Ref list]
Gam42a#	Gammaproteobacteria	5'- GCC TTC CCA CAT CGT TT -3'	35	Manz et al. (1992)		Manz, W., R. Amann, W. Ludwig, M. Wagner, and K.-H. Schleifer. 1992. Phylogenetic oligodeoxynucleotide probes for the major subclasses of proteobacteria: problems and solutions. Syst. Appl. Microbiol. 15:593-600. [Google Scholar] [Ref list]
CFX1223	Chloroflexi	5'- CCA TTG TAG CGT GTG TGT MG -3'	35	Björnsson et al. (2002)		Björnsson, L., Hugenholtz, P., Tyson, G. W. & Blackall, L. L. Filamentous Chloroflexi (green non-sulfur bacteria) are abundant in wastewater treatment processes with biological nutrient removal. Microbiology 148, 2309–2318 (2002).
a FA, formamide concentration in the hybridization buffer
*Used in equimolar mixture EUBI-III
# Used without Bet42a competitor

## Sheet: Table S3
	Bray NMDS +	Table S3. Tested environmental paramters using NMDS based on Bray-curtis dissimilarity distances
		Parameters	Distance	r2	p-value
		pH	Bray-Curtis	0.396426	0.001
		T °C	Bray-Curtis	0.846393	0.001
		DIC (mg/L)	Bray-Curtis	0.268837	0.001
		DOC (mg/L)	Bray-Curtis	0.107403	0.055
		EC_mS.cm	Bray-Curtis	0.477058	0.001
		Ca2+ (mg/L)	Bray-Curtis	0.359249	0.001
		Cl- (mg/L)	Bray-Curtis	0.474361	0.001
		K+ (mg/L)	Bray-Curtis	0.511882	0.001
		Mg2+ (mg/L)	Bray-Curtis	0.380571	0.001
		Na+(mg/L)	Bray-Curtis	0.498542	0.001
		NH4+ (mg/L)	Bray-Curtis	0.404466	0.001
		NO3- (mg/L)	Bray-Curtis	0.276962	0.001
		O2 (mg/L)	Bray-Curtis	0.0590641	0.189
		SiO2 (mg/L)	Bray-Curtis	0.568962	0.001
		SO42 (mg/L)	Bray-Curtis	0.503213	0.001
		H2S (mg/L)	Bray-Curtis	0.0741911	0.123

## Sheet: Table S4
	Table S3. Biovolume (base don daime image analyisis) of CARD-FISH-BONCAT positive cells in biofilm incubation experiments
	Biofilm	Substrate	Time point	Probe	Histogram stretchinga	Segmentation methodb	% biovolumec	% congruencyd
	Tuhelj	acetate	48	Gamm42a	50-200	Custom:5-255	3.6	50
	Tuhelj	glucose	48	Gamm42a	40-200	Custom:30-255	36.2	31
	Tuhelj	thiosufate	48	Gamm42a	30-200	Custom:90-255	47.9	56
	Tuhelj	HPG+Dark	24	Gamm42a	20-150	Custom:5-255	9.7	37
	Tuhelj	HPG+Dark	48	Gamm42a	20-150	Custom:Isodata	9.9	46
	Bizovac	acetate	48	Gamm42a	50-200	Custom:5-255	12.3	42
	Bizovac	glucose	48	Gamm42a	20-150	Isodata	55.5	65
	Bizovac	thiosufate	48	Gamm42a	20-150	Custom:5-255	61	71.5
	Bizovac	HPG+Dark	24	Gamm42a	20-150	Custom:5-255	24.2	88
	Bizovac	HPG+Dark	48	Gamm42a	30-150	Custom:20-150	24.9	48
	Tuhelj	acetate	48	CFX1223	30-150	Custom:60-255	9	57
	Tuhelj	glucose	48	CFX1223	70-255	Custom:90-255	47.1	46
	Tuhelj	thiosufate	48	CFX1223	30-150	Custom:5-255	37.6	29
	Tuhelj	HPG+Dark	24	CFX1223	50-200	Custom:30-255	19.3	32
	Tuhelj	HPG+Dark	48	CFX1223	0-10	Custom:30-255	15.1	84
	Bizovac	acetate	48	CFX1223	20-150	Isodata	20.7	96
	Bizovac	glucose	48	CFX1223	1-150	Isodata	29.9	95
	Bizovac	thiosufate	48	CFX1223	20-150	Custom:5-255	28.9	40
	Bizovac	HPG+Dark	24	CFX1223	20-255	Isodata	1.8	73
	Bizovac	HPG+Dark	48	CFX1223	20-150	Custom:5-255	8.9	11
	Tuhelj	acetate	48	EUBI-III	70-200	Custom:5-255	40.1	33
	Tuhelj	glucose	48	EUBI-III	20-150	Isodata	46	95
	Tuhelj	thiosufate	48	EUBI-III	40-200	Custom:5-255	62.5	43
	Tuhelj	HPG+Dark	24	EUBI-III	30-200	Custom:5-255	34.9	48
	Tuhelj	HPG+Dark	48	EUBI-III	20-150	Custom:30-255	36.7	23
	Bizovac	acetate	48	EUBI-III	20-150	Isodata	48.8	60
	Bizovac	glucose	48	EUBI-III	50-200	Isodata	58.1	53
	Bizovac	thiosufate	48	EUBI-III	20-190	Isodata	52	99
	Bizovac	HPG+Dark	24	EUBI-III	30-150	Custom:30-255	33.2	40
	Bizovac	HPG+Dark	48	EUBI-III	20-150	Isodata	35.3	94
	a2D image processing filter, improves the contrast and reduces background noise based on pixel range
	bBiomass detection method - thresholding. Isodata – segmentation of objects of medium to high brightness and excluding bright background noise. Custom - the intensity range for thresholding is manually defined (only pixels within defined range are part of objects).
	cBiovolume fraction of a CARD-FISH labeled target population, relative to the biovolume of the BONCAT labeled biomass.
	dThe degree of overlap (congruency) of each object in the CARD-FISH target population image and object at the same position in the BONCAT labeled population image.

## Sheet: vazneRA%Bizovac
Bizovac	Phylum	RA%	Class	RA%		RA%
	Proteo	27.26	Gammaproteobacteria	22.74
	Campylobacterota	0.937	Camyplobacteria	0.937	moraš
	Chloroflexi	10.99	Anaerolineae	10.98
	Firmicutes	2.41	Clostridia	1.47
CFX	Order		Family		Genus
	SBR1031	4.36	A4b	0.3	Pelolinea	1.46
	Caldilineales	0.27	Caldilineaceae	0.27	Belilinea	1.85
	Anaerolineales	6.05	Anaerolineaceae	6,05	Anaerolinea	0.5
Campylobacteria	Campylobacterales	0.937	Arcobacteraceae	0.937	Pseudoarcobacter	0.937
TBM	Thermoanaerobacterales	0.034195	Thermoanaerobacteraceae	0.034195	Thermoanaerobacter	0.034195	izbaciti
Gamme	Order		Family		Genus
	Burkholderiales	16,28	Comamonadaceae	3.25	Thermomonas	1436
	Hallothiobacillales	4,88	Hydrogenophilaceae	1.8	Hydrogenophilus	0.95
	Xanthanomonadales	1,48	Rhodocyclaceae	10.6	Azoarcus	7,91
			Hallothiobacillaceae	4.88	Thiofaba	4,87
	Ostali zastupljeni phylum		Ostali zastupljeni genusi
	Bacteroidota	28.1	Aminiphilus	3
	Desulfobacterota	6.57	Blvii28 wastewater-sludge group	4.95
	Deferibacterota	1.436	Roseomonas	1.46
	Hydrogenedentes	2.57	Stappia	1.55
	Hydrothermae	6.07	Thiofaba	4.86
	Plantomycetota	1.68	Thermoguta	1.35
	Synergistota	3.08	Thermomonas	1.44
	Spirochaetota	4.75

## Sheet: VazneRA%Tuhelj
Tuhelj_card	Phylum	RA%	Class	RA%
	Proteo	13.82	Gammaproteobacteria	11.44
	Campylobacterota	0.1225	Campylobacteriia	0.125		RA%
	Chloroflexi	14.67	Chloroflexia	9.12
	Firmicutes	5,88	Thermoanaero	0
Gamme	Order		Genus		Family
	Burkholderiales	3.73	Thiotrix	0.43	Comamonadaceae	0,83
	Hallothiobacillales	0.092
	Thiotricales	0.43
	Ostali zastupljeni phylum		Genusi		Family
	Desulfobacterota	0.4	Aurantisolimonas	1.59	Chitinophagacea	3.65
	Bacteroidota	7.41	Bryobacter	1.53	Hyphomonadaceae	3.58
	Cyanobacteria	41.48	Calothrix	1.68	Nostocacea	2.267
	Euryarchaeota	1.87	Cloacibacterium	6.8	Rubritaleacea	4.35
	Verrucomicrobiota	5.88	Haloferula	4.35	Saprospiraceae	1.99
	Nanoarchaeota	2.86	Methanothermobacter	1.86	Sphingomonadaceae	2.63
			Sumerlae	1.7	Thermactogenicae	5.667
			Thermus	1.16	Weeksellaceae	6.92
					Cgitinophagaceae	3.65
					Hyphomonadaceae	3.58
